# Supplementary material for: Integrative Genomics and Bioactivity-Guided Isolation of Novel Antimicrobial Compounds from Streptomyces sp. KN37 in Agricultural Applications
Source: Molecules. 2024 Apr 28;29(9):2040. doi: 10.3390/molecules29092040 (PMC11085741; doi:10.3390/molecules29092040)
Supplement: Supplementary file 1 [file molecules-29-02040-s001.zip]

Archive with 1 entries (1 files):
- molecules-2949002-supplementary.pdf
